# Supplementary material for: Benzene Exposure and Lung Cancer Risk: A Systematic Review and Meta-Analysis of Human Studies
Source: Int J Environ Res Public Health. 2024 Feb 9;21(2):205. doi: 10.3390/ijerph21020205 (PMC10887806; doi:10.3390/ijerph21020205)
Supplement: Supplementary file 1 [file ijerph-21-00205-s001.zip]

Archive with 1 entries (1 files):
- ijerph-2811120-supplementary.pdf
